# Supplementary material for: Catalytic activity and autoprocessing of murine caspase-11 mediate noncanonical inflammasome assembly in response to cytosolic LPS
Source: eLife. 2024 Jan 17;13:e83725. doi: 10.7554/eLife.83725 (PMC10794067; doi:10.7554/eLife.83725)
Supplement: Figure 1—source data 1. — Caspase-11-mediated membrane pore formation was assessed by imaging primary bone marrow-derived macrophages (BMDMs) after uptake of Live/Dead green fluorescent dye. Nuclei are stained with Hoechst. [file elife-83725-fig1-data1.zip]

Archive with 22 entries (22 files):
- figure1-sourcedata1.pdf
- __MACOSX/._figure1-sourcedata1.pdf
- No_LPS_B6.tif
- __MACOSX/._No_LPS_B6.tif
- No_LPS_C11-:-.tif
- __MACOSX/._No_LPS_C11-:-.tif
- No_LPS_C11WT-mCh.tif
- __MACOSX/._No_LPS_C11WT-mCh.tif
- No_LPS_C254A-mCh.tif
- __MACOSX/._No_LPS_C254A-mCh.tif
- No_LPS_D285A-mCh.tif
- __MACOSX/._No_LPS_D285A-mCh.tif
- Yes_LPS_B6.tif
- __MACOSX/._Yes_LPS_B6.tif
- Yes_LPS_C11-:-.tif
- __MACOSX/._Yes_LPS_C11-:-.tif
- Yes_LPS_C11WT-mCh.tif
- __MACOSX/._Yes_LPS_C11WT-mCh.tif
- Yes_LPS_C254A-mCh.tif
- __MACOSX/._Yes_LPS_C254A-mCh.tif
- Yes_LPS_D285A-mCh.tif
- __MACOSX/._Yes_LPS_D285A-mCh.tif
