# Supplementary material for: Catalytic activity and autoprocessing of murine caspase-11 mediate noncanonical inflammasome assembly in response to cytosolic LPS
Source: eLife. 2024 Jan 17;13:e83725. doi: 10.7554/eLife.83725 (PMC10794067; doi:10.7554/eLife.83725)
Supplement: Figure 1—source data 2. — Casp11-mCherry expression and gasdermin D (GSDMD) processing in response to lipopolysaccharide (LPS) transfection was assessed by western blotting for mCherry and GSDMD as indicated. β-actin was used as a loading control. [file elife-83725-fig1-data2.zip]

Archive with 12 entries (12 files):
- ~$Figure_1C_labeled.pptx
- __MACOSX/._~$Figure_1C_labeled.pptx
- Actin_hires.tif
- __MACOSX/._Actin_hires.tif
- Figure_1C_labeled.pdf
- __MACOSX/._Figure_1C_labeled.pdf
- Figure_1C_labeled.pptx
- __MACOSX/._Figure_1C_labeled.pptx
- GSDMD Hi-res.tif
- __MACOSX/._GSDMD Hi-res.tif
- mCherry Hi_res.tif
- __MACOSX/._mCherry Hi_res.tif
