# Supplementary material for: Catalytic activity and autoprocessing of murine caspase-11 mediate noncanonical inflammasome assembly in response to cytosolic LPS
Source: eLife. 2024 Jan 17;13:e83725. doi: 10.7554/eLife.83725 (PMC10794067; doi:10.7554/eLife.83725)
Supplement: Figure 1—source data 3. — Bone marrow-derived macrophages (BMDMs) expressing indicated Casp11-mCherry constructs were fixed post-lipopolysaccharide (LPS) transfection and prepared for confocal microscopy. Nuclei are stained with Hoechst. [file elife-83725-fig1-data3.zip]

Archive with 18 entries (18 files):
- Figure 1-source data 3.pdf
- __MACOSX/._Figure 1-source data 3.pdf
- No_LPS_C11WT-mCh.tif
- __MACOSX/._No_LPS_C11WT-mCh.tif
- No_LPS_C254A-mCh.tif
- __MACOSX/._No_LPS_C254A-mCh.tif
- No_LPS_D285A-mCh.tif
- __MACOSX/._No_LPS_D285A-mCh.tif
- No_LPS_Empty_plasmid.tif
- __MACOSX/._No_LPS_Empty_plasmid.tif
- Yes_LPS_C11WT-mCh.tif
- __MACOSX/._Yes_LPS_C11WT-mCh.tif
- Yes_LPS_C254A-mCh.tif
- __MACOSX/._Yes_LPS_C254A-mCh.tif
- Yes_LPS_D285A-mCh.tif
- __MACOSX/._Yes_LPS_D285A-mCh.tif
- Yes_LPS_Empty_plasmid.tif
- __MACOSX/._Yes_LPS_Empty_plasmid.tif
