# Supplementary material for: Catalytic activity and autoprocessing of murine caspase-11 mediate noncanonical inflammasome assembly in response to cytosolic LPS
Source: eLife. 2024 Jan 17;13:e83725. doi: 10.7554/eLife.83725 (PMC10794067; doi:10.7554/eLife.83725)
Supplement: Figure 1—source data 4. — Bone marrow-derived macrophages (BMDMs) expressing indicated Casp11-mCherry constructs were fixed post-infection with Legionella pneumophila (MOI = 50) and prepared for confocal microscopy. Nuclei are stained with Hoechst. [file elife-83725-fig1-data4.zip]

Archive with 12 entries (12 files):
- Figure 1-source data 4.pdf
- __MACOSX/._Figure 1-source data 4.pdf
- Figure_1F_labeled.pptx
- __MACOSX/._Figure_1F_labeled.pptx
- No_L.pneumo_C11WT-mCh.png
- __MACOSX/._No_L.pneumo_C11WT-mCh.png
- No_L.pneumo_C254A-mCh.png
- __MACOSX/._No_L.pneumo_C254A-mCh.png
- Yes_L.pneumo_C11WT-mCh.png
- __MACOSX/._Yes_L.pneumo_C11WT-mCh.png
- Yes_L.pneumo_C254A-mCh.png
- __MACOSX/._Yes_L.pneumo_C254A-mCh.png
