# Supplementary material for: Catalytic activity and autoprocessing of murine caspase-11 mediate noncanonical inflammasome assembly in response to cytosolic LPS
Source: eLife. 2024 Jan 17;13:e83725. doi: 10.7554/eLife.83725 (PMC10794067; doi:10.7554/eLife.83725)
Supplement: Figure 2—source data 1. — Indicated Casp11-mCherry expression plasmids were transfected into HEK293T cells. Cell lysates were immunoblotted for mCherry, Casp11, and β-actin (loading control) 10 hr post-transfection. [file elife-83725-fig2-data1.zip]

Archive with 10 entries (10 files):
- Actin.tif
- __MACOSX/._Actin.tif
- Casp11.tif
- __MACOSX/._Casp11.tif
- Figure 2-source data 1.pdf
- __MACOSX/._Figure 2-source data 1.pdf
- Figure_2A_labeled.pptx
- __MACOSX/._Figure_2A_labeled.pptx
- mCherry.tif
- __MACOSX/._mCherry.tif
