# Supplementary material for: Catalytic activity and autoprocessing of murine caspase-11 mediate noncanonical inflammasome assembly in response to cytosolic LPS
Source: eLife. 2024 Jan 17;13:e83725. doi: 10.7554/eLife.83725 (PMC10794067; doi:10.7554/eLife.83725)
Supplement: Figure 2—source data 2. — HEK293T cells were transfected with wild-type (WT), catalytically inactive (C254A), or non-cleavable (D285A) Casp11-mCherry and imaged by fluorescence microscopy 18 hr post-transfection. Nuclei (blue) were stained with Hoechst. [file elife-83725-fig2-data2.zip]

Archive with 8 entries (8 files):
- C11(WT)-mCh.tif
- __MACOSX/._C11(WT)-mCh.tif
- C254A-mCh.tif
- __MACOSX/._C254A-mCh.tif
- D285A-mCh.tif
- __MACOSX/._D285A-mCh.tif
- Figure 2-source data 2.pdf
- __MACOSX/._Figure 2-source data 2.pdf
