# Supplementary material for: Catalytic activity and autoprocessing of murine caspase-11 mediate noncanonical inflammasome assembly in response to cytosolic LPS
Source: eLife. 2024 Jan 17;13:e83725. doi: 10.7554/eLife.83725 (PMC10794067; doi:10.7554/eLife.83725)
Supplement: Figure 2—source data 3. — HEK293T cells were transfected with Casp11-mCherry constructs and 6 hr post-transfection, cells were incubated with increasing amounts of pan-caspase inhibitor zVAD (0–200 μM; twofold increments). Whole-cell lysates were isolated 12 hr post-transfection and immunoblotted for mCherry or β-actin as loading control as indicated. Cleaved p10-mCherry is denoted. [file elife-83725-fig2-data3.zip]

Archive with 8 entries (8 files):
- Actin.tif
- __MACOSX/._Actin.tif
- Figure 2-source data 3.pdf
- __MACOSX/._Figure 2-source data 3.pdf
- Figure_2D_labeled.pptx
- __MACOSX/._Figure_2D_labeled.pptx
- mCherry.tif
- __MACOSX/._mCherry.tif
