# Supplementary material for: Catalytic activity and autoprocessing of murine caspase-11 mediate noncanonical inflammasome assembly in response to cytosolic LPS
Source: eLife. 2024 Jan 17;13:e83725. doi: 10.7554/eLife.83725 (PMC10794067; doi:10.7554/eLife.83725)
Supplement: Figure 2—source data 4. — Casp11-mCherry speck formation was assayed in zVAD-treated cells by fluorescence microscopy. Nuclei are stained with Hoechst. [file elife-83725-fig2-data4.zip]

Archive with 14 entries (14 files):
- 0_zVAD_C11(WT)-mCh.tif
- __MACOSX/._0_zVAD_C11(WT)-mCh.tif
- 0_zVAD_C254A-mCh.tif
- __MACOSX/._0_zVAD_C254A-mCh.tif
- 50_zVAD_C11(WT)-mCh.tif
- __MACOSX/._50_zVAD_C11(WT)-mCh.tif
- 50_zVAD_C254A-mCh.tif
- __MACOSX/._50_zVAD_C254A-mCh.tif
- 200_zVAD_C11(WT)-mCh.tif
- __MACOSX/._200_zVAD_C11(WT)-mCh.tif
- 200_zVAD_C254A-mCh.tif
- __MACOSX/._200_zVAD_C254A-mCh.tif
- Figure 2-source data 4.pdf
- __MACOSX/._Figure 2-source data 4.pdf
