# Supplementary material for: Catalytic activity and autoprocessing of murine caspase-11 mediate noncanonical inflammasome assembly in response to cytosolic LPS
Source: eLife. 2024 Jan 17;13:e83725. doi: 10.7554/eLife.83725 (PMC10794067; doi:10.7554/eLife.83725)
Supplement: Figure 2—figure supplement 2—source data 1. — Immunoblot for gasdermin D (GSDMD) cleavage in supernatants (sup) and whole-cell lysates (XT). β-actin is indicated as loading control. [file elife-83725-fig2-figsupp2-data1.zip]

Archive with 10 entries (10 files):
- Actin.tif
- __MACOSX/._Actin.tif
- Figure 2-figure supplement 2-source data 1.pdf
- __MACOSX/._Figure 2-figure supplement 2-source data 1.pdf
- Figure2-figure supplement 2C_labeled.pptx
- __MACOSX/._Figure2-figure supplement 2C_labeled.pptx
- GSDMD_lysate.tif
- __MACOSX/._GSDMD_lysate.tif
- GSDMD_sup.tif
- __MACOSX/._GSDMD_sup.tif
