# Supplementary material for: Catalytic activity and autoprocessing of murine caspase-11 mediate noncanonical inflammasome assembly in response to cytosolic LPS
Source: eLife. 2024 Jan 17;13:e83725. doi: 10.7554/eLife.83725 (PMC10794067; doi:10.7554/eLife.83725)
Supplement: Figure 2—figure supplement 3—source data 1. — HEK293T cells were transiently transfected with 2X-FLAG-tagged wild-type (WT) or catalytically inactive Casp11 expression plasmids alongside WT or C254A mCherry-tagged Casp11 (5 μg). 48 hr post-transfection, whole-cell lysates were immunoprecipitated by anti-FLAG antibodies as described in ‘Materials and methods,’ and immunoblotted for mCherry, FLAG, or GAPDH as a loading control, as indicated. [file elife-83725-fig2-figsupp3-data1.zip]

Archive with 14 entries (14 files):
- 2xFlagC11_input_eluate.tif
- __MACOSX/._2xFlagC11_input_eluate.tif
- Figure 2-figure supplement 3-source data 1.pdf
- __MACOSX/._Figure 2-figure supplement 3-source data 1.pdf
- Figure2-figure supplement 3B_labeled.ai
- __MACOSX/._Figure2-figure supplement 3B_labeled.ai
- FlagGFP.tif
- __MACOSX/._FlagGFP.tif
- GAPDH.tif
- __MACOSX/._GAPDH.tif
- mCherry_eluate.tif
- __MACOSX/._mCherry_eluate.tif
- mCherry_input.tif
- __MACOSX/._mCherry_input.tif
