# Supplementary material for: Catalytic activity and autoprocessing of murine caspase-11 mediate noncanonical inflammasome assembly in response to cytosolic LPS
Source: eLife. 2024 Jan 17;13:e83725. doi: 10.7554/eLife.83725 (PMC10794067; doi:10.7554/eLife.83725)
Supplement: Figure 3—source data 1. — 2xFLAG-Casp11 protein levels in each stable HEK293T cell line were determined by immunoblotting for FLAG. β-actin was used as loading control. [file elife-83725-fig3-data1.zip]

Archive with 8 entries (8 files):
- Actin_blot.png
- __MACOSX/._Actin_blot.png
- Figure 3-source data 1.pdf
- __MACOSX/._Figure 3-source data 1.pdf
- Figure_3B_labeled.pptx
- __MACOSX/._Figure_3B_labeled.pptx
- FLAG_blot.png
- __MACOSX/._FLAG_blot.png
