# Supplementary material for: Catalytic activity and autoprocessing of murine caspase-11 mediate noncanonical inflammasome assembly in response to cytosolic LPS
Source: eLife. 2024 Jan 17;13:e83725. doi: 10.7554/eLife.83725 (PMC10794067; doi:10.7554/eLife.83725)
Supplement: Figure 3—figure supplement 1—source data 1. — HEK293T cells stably expressing wild-type (WT) or catalytically inactive (C254A) 2xFLAG-Casp11 were transiently transfected with mCherry-tagged WT or C254A Casp11 constructs for 24 hr. Stably expressed 2xFLAG-Casp11 was stained by immunofluorescence using anti-FLAG (yellow) and cells were imaged by confocal microscopy (×63 objective). Nuclei (blue) are stained with DAPI. [file elife-83725-fig3-figsupp1-data1.zip]

Archive with 20 entries (20 files):
- 293T_C11(C254A)-mCh.png
- __MACOSX/._293T_C11(C254A)-mCh.png
- 293T_C11(WT)-mCh.png
- __MACOSX/._293T_C11(WT)-mCh.png
- 293T_Empty.png
- __MACOSX/._293T_Empty.png
- 293T:2xFLAG-C11(C254A)_C11(C254A)-mCh.png
- __MACOSX/._293T:2xFLAG-C11(C254A)_C11(C254A)-mCh.png
- 293T:2xFLAG-C11(C254A)_C11(WT)-mCh.png
- __MACOSX/._293T:2xFLAG-C11(C254A)_C11(WT)-mCh.png
- 293T:2xFLAG-C11(C254A)_Empty.png
- __MACOSX/._293T:2xFLAG-C11(C254A)_Empty.png
- 293T:2xFLAG-C11(WT)_C11(C254A)-mCh.png
- __MACOSX/._293T:2xFLAG-C11(WT)_C11(C254A)-mCh.png
- 293T:2xFLAG-C11(WT)_C11(WT)-mCh.png
- __MACOSX/._293T:2xFLAG-C11(WT)_C11(WT)-mCh.png
- 293T:2xFLAG-C11(WT)_Empty.png
- __MACOSX/._293T:2xFLAG-C11(WT)_Empty.png
- Figure 3-figure supplement 1-source data 1.pdf
- __MACOSX/._Figure 3-figure supplement 1-source data 1.pdf
