# Supplementary material for: Catalytic activity and autoprocessing of murine caspase-11 mediate noncanonical inflammasome assembly in response to cytosolic LPS
Source: eLife. 2024 Jan 17;13:e83725. doi: 10.7554/eLife.83725 (PMC10794067; doi:10.7554/eLife.83725)
Supplement: Figure 4—source data 4. — Whole-cell lysates of indicated transfected cells were harvested and immunoblotted for mCherry. β-actin was used as loading control. [file elife-83725-fig4-data4.zip]

Archive with 8 entries (8 files):
- Actin.tif
- __MACOSX/._Actin.tif
- Casp11-mCh.tif
- __MACOSX/._Casp11-mCh.tif
- Figure 4-source data 4.pdf
- __MACOSX/._Figure 4-source data 4.pdf
- Figure_4F_labeled.pptx
- __MACOSX/._Figure_4F_labeled.pptx
