# Supplementary material for: Catalytic activity and autoprocessing of murine caspase-11 mediate noncanonical inflammasome assembly in response to cytosolic LPS
Source: eLife. 2024 Jan 17;13:e83725. doi: 10.7554/eLife.83725 (PMC10794067; doi:10.7554/eLife.83725)
Supplement: Figure 4—source data 5. — HEK293T cells transfected with indicated Casp11 constructs were imaged by fluorescence microscopy. Nuclei (blue) were stained with Hoechst. [file elife-83725-fig4-data5.zip]

Archive with 10 entries (10 files):
- 0_C11(WT)_with_C254A-mCh.tif
- __MACOSX/._0_C11(WT)_with_C254A-mCh.tif
- 0_C11(WT)_with_C254A:D285A-mCh.tif
- __MACOSX/._0_C11(WT)_with_C254A:D285A-mCh.tif
- 500_C11(WT)_with_C254A-mCh.tif
- __MACOSX/._500_C11(WT)_with_C254A-mCh.tif
- 500_C11(WT)_with_C254A:D285A-mCh.tif
- __MACOSX/._500_C11(WT)_with_C254A:D285A-mCh.tif
- Figure 4-source data 5.pdf
- __MACOSX/._Figure 4-source data 5.pdf
