# Supplementary material for: Catalytic activity and autoprocessing of murine caspase-11 mediate noncanonical inflammasome assembly in response to cytosolic LPS
Source: eLife. 2024 Jan 17;13:e83725. doi: 10.7554/eLife.83725 (PMC10794067; doi:10.7554/eLife.83725)
Supplement: Figure 4—figure supplement 1—source data 1. — Unlabeled wild-type (WT) Casp11 was transfected into HEK293T cells at increasing doses, together with a fixed dose (0.25 μg) of indicated mCherry-tagged Casp11 construct and a fixed dose of murine gasdermin D (GSDMD, 0.05 μg). 14 hr post-transfection, Casp11-mediated cytotoxicity was measured by determining percent lactate dehydrogenase (LDH) release. Dose–response curves in (B) were plotted by least-squares nonlinear regression ([Log2(agonist) vs. response (three parameters)]; Y = Bottom + (Top-Bottom)/(1 + 10(LogEC50-X))). [file elife-83725-fig4-figsupp1-data1.zip]

Archive with 4 entries (4 files):
- Figure 4-figure supplement 1-source data 1.pdf
- __MACOSX/._Figure 4-figure supplement 1-source data 1.pdf
- Figure4-figure supplement 1B_Dose_curve_data.xlsx
- __MACOSX/._Figure4-figure supplement 1B_Dose_curve_data.xlsx
