# Supplementary material for: Catalytic activity and autoprocessing of murine caspase-11 mediate noncanonical inflammasome assembly in response to cytosolic LPS
Source: eLife. 2024 Jan 17;13:e83725. doi: 10.7554/eLife.83725 (PMC10794067; doi:10.7554/eLife.83725)
Supplement: Figure 4—figure supplement 1—source data 2. — HEK293T whole-cell lysates and supernatants (sup) from Figure 4—figure supplement 1B were immunoblotted for gasdermin D (GSDMD). β-actin is indicated as loading control. [file elife-83725-fig4-figsupp1-data2.zip]

Archive with 8 entries (8 files):
- Actin.tif
- __MACOSX/._Actin.tif
- Figure 4-figure supplement 1-source data 2.pdf
- __MACOSX/._Figure 4-figure supplement 1-source data 2.pdf
- Figure4-figure supplement 1C_labeled.pptx
- __MACOSX/._Figure4-figure supplement 1C_labeled.pptx
- GSDMD_Lysate_Supernatant.tif
- __MACOSX/._GSDMD_Lysate_Supernatant.tif
