# Supplementary material for: Catalytic activity and autoprocessing of murine caspase-11 mediate noncanonical inflammasome assembly in response to cytosolic LPS
Source: eLife. 2024 Jan 17;13:e83725. doi: 10.7554/eLife.83725 (PMC10794067; doi:10.7554/eLife.83725)
Supplement: Figure 5—source data 1. — Unlabeled wild-type (WT), catalytically inactive (C254A), or non-cleavable (D285A) caspase-11 constructs were transfected into HEK293T cells at increasing doses, together with a fixed dose of catalytically inactive (C254A) mCherry-tagged caspase-11. 12 hr post-transfection, whole-cell lysates were harvested and immunoblotted for mCherry or β-actin as loading control. [file elife-83725-fig5-data1.zip]

Archive with 12 entries (12 files):
- Actin_1.tif
- __MACOSX/._Actin_1.tif
- Actin_2.tif
- __MACOSX/._Actin_2.tif
- Casp11-mCh_1.tif
- __MACOSX/._Casp11-mCh_1.tif
- Casp11-mCh_2.tif
- __MACOSX/._Casp11-mCh_2.tif
- Figure 5-source data 1.pdf
- __MACOSX/._Figure 5-source data 1.pdf
- Figure_5B_labeled.pptx
- __MACOSX/._Figure_5B_labeled.pptx
