# Supplementary material for: Catalytic activity and autoprocessing of murine caspase-11 mediate noncanonical inflammasome assembly in response to cytosolic LPS
Source: eLife. 2024 Jan 17;13:e83725. doi: 10.7554/eLife.83725 (PMC10794067; doi:10.7554/eLife.83725)
Supplement: Figure 5—source data 2. — Unlabeled wild-type (WT), catalytically inactive (C254A), or non-cleavable (D285A) caspase-11 constructs were transfected into HEK293T cells at increasing doses, together with a fixed dose of catalytically inactive (C254A) mCherry-tagged caspase-11. 18 hr following transfection, cells were imaged by fluorescence microscopy. Nuclei (blue) are stained with Hoechst. [file elife-83725-fig5-data2.zip]

Archive with 14 entries (14 files):
- 0_C11(WT)_with_C254A-mCh.tif
- __MACOSX/._0_C11(WT)_with_C254A-mCh.tif
- 0_C254A_with_C254A-mCh.tif
- __MACOSX/._0_C254A_with_C254A-mCh.tif
- 0_D285A_with_C254A-mCh.tif
- __MACOSX/._0_D285A_with_C254A-mCh.tif
- 500_C11(WT)_with_C254A-mCh.tif
- __MACOSX/._500_C11(WT)_with_C254A-mCh.tif
- 500_C254A_with_C254A-mCh.tif
- __MACOSX/._500_C254A_with_C254A-mCh.tif
- 500_D285A_with_C254A-mCh.tif
- __MACOSX/._500_D285A_with_C254A-mCh.tif
- Figure 5-source data 2.pdf
- __MACOSX/._Figure 5-source data 2.pdf
