# Supplementary material for: Catalytic activity and autoprocessing of murine caspase-11 mediate noncanonical inflammasome assembly in response to cytosolic LPS
Source: eLife. 2024 Jan 17;13:e83725. doi: 10.7554/eLife.83725 (PMC10794067; doi:10.7554/eLife.83725)
Supplement: Figure 5—source data 3. — Speck formation in (C) was quantified as percentage of mCherry-expressing cells containing at least one speck. Dose–response curves were plotted by least-squares nonlinear regression ([Log2(agonist) vs. response (three parameters)]; Y = Bottom + (Top-Bottom)/(1 + 10(LogEC50-X))). [file elife-83725-fig5-data3.zip]

Archive with 4 entries (4 files):
- Figure 5-source data 3.pdf
- __MACOSX/._Figure 5-source data 3.pdf
- Figure_5D_Dose_curve_data.xlsx
- __MACOSX/._Figure_5D_Dose_curve_data.xlsx
