# Supplementary material for: Catalytic activity and autoprocessing of murine caspase-11 mediate noncanonical inflammasome assembly in response to cytosolic LPS
Source: eLife. 2024 Jan 17;13:e83725. doi: 10.7554/eLife.83725 (PMC10794067; doi:10.7554/eLife.83725)
Supplement: Figure 5—source data 3. — Speck formation in (C) was quantified as percentage of mCherry-expressing cells containing at least one speck. Dose–response curves were plotted by least-squares nonlinear regression ([Log2(agonist) vs. response (three parameters)]; Y = Bottom + (Top-Bottom)/(1 + 10(LogEC50-X))). [file elife-83725-fig5-data3.zip › Figure_5D_Dose_curve_data.xlsx]

## Sheet: Fig_5D_source data
			% Speck formation
	Untagged Plasmid amount (ng)	Log(2) (untagged plasmid)	WT	C254A-mCh	C254A-mCh	C254A	C254A-mCh	C254A-mCh	D285A	C254A-mCh	C254A-mCh
	0	4.96578	1.57171	2.41935	2.51451	0.680272	0	0.980392	1.57171	2.41935	2.51451
	62.5	5.96578	3.37423	5.18697	2.99213	2.23214	0.406504	0	1.64671	1.27389	1.41956
	125	6.96578	3.85126	4.48934	5.48303	0	0.961538	0.995025	2.72556	0.56243	1.77083
	250	7.96578	8.60018	6.13563	9.57944	0	0	0	0.943396	2.35849	1.07991
	500	8.96578	13.1649	16.8874	14.0026	1.41343	0	0.904977	5.19481	4.29594	5.03413
	Statistics	WT	C254A	D285A
	Log(agonist) vs. response (three parameters)
	Y=Bottom + (Top-Bottom)/(1+10^(LogEC50-X))
	Best-fit values
	Bottom	3.208	0.7263	1.614
	Top	16.51	0.4167	3024
	LogEC50	8.176	6.967	11.94
	EC50	150112404	9269616	877242190831
	Span	13.3	-0.3096	3022
	95% CI (profile likelihood)
	Bottom	2.067 to 4.327	0.1138 to 0.9551	1.144 to 2.084
	Top	13.79 to 20.87	??? to 0.9551	???
	LogEC50	7.791 to 8.641	???	8.537 to ???
	EC50	61806323 to 437079824	???	344026539 to ???
	Goodness of Fit
	Degrees of Freedom	12	12	12
	R squared	0.9235	0.03661	0.7855
	Sum of Squares	24.08	6.167	6.326
	Sy.x	1.417	0.7169	0.726
	Number of points
	# of X values	15	15	15
	# Y values analyzed	15	15	15
