# Supplementary material for: Catalytic activity and autoprocessing of murine caspase-11 mediate noncanonical inflammasome assembly in response to cytosolic LPS
Source: eLife. 2024 Jan 17;13:e83725. doi: 10.7554/eLife.83725 (PMC10794067; doi:10.7554/eLife.83725)
Supplement: Figure 5—source data 4. — HEK293T cells stably expressing human gasdermin D were transiently transfected with a fixed dose of empty plasmid (Veh) OR mCherry-tagged C254A caspase-11, plus increasing doses of unlabeled wild-type (WT), catalytically inactive (C254A), or non-cleavable (D285A) caspase-11 constructs. Cytotoxicity was measured as percent lactate dehydrogenase (LDH) release 18 hr post-plasmid transfection (with respect to 1% Triton X-100-induced cytotoxicity). Dose–response curves were plotted by least-squares nonlinear regression ([Log2(agonist) vs. response (three parameters)]; Y = Bottom + (Top-Bottom)/(1 + 10(LogEC50-X)); R2 indicated). [file elife-83725-fig5-data4.zip]

Archive with 4 entries (4 files):
- Figure 5-source data 4.pdf
- __MACOSX/._Figure 5-source data 4.pdf
- Figure_5E_Dose_curve_data.xlsx
- __MACOSX/._Figure_5E_Dose_curve_data.xlsx
