# Supplementary material for: Catalytic activity and autoprocessing of murine caspase-11 mediate noncanonical inflammasome assembly in response to cytosolic LPS
Source: eLife. 2024 Jan 17;13:e83725. doi: 10.7554/eLife.83725 (PMC10794067; doi:10.7554/eLife.83725)
Supplement: Figure 5—source data 4. — HEK293T cells stably expressing human gasdermin D were transiently transfected with a fixed dose of empty plasmid (Veh) OR mCherry-tagged C254A caspase-11, plus increasing doses of unlabeled wild-type (WT), catalytically inactive (C254A), or non-cleavable (D285A) caspase-11 constructs. Cytotoxicity was measured as percent lactate dehydrogenase (LDH) release 18 hr post-plasmid transfection (with respect to 1% Triton X-100-induced cytotoxicity). Dose–response curves were plotted by least-squares nonlinear regression ([Log2(agonist) vs. response (three parameters)]; Y = Bottom + (Top-Bottom)/(1 + 10(LogEC50-X)); R2 indicated). [file elife-83725-fig5-data4.zip › Figure_5E_Dose_curve_data.xlsx]

## Sheet: Fig_5E_source data
			% Cytotoxicity (% LDH release)
	Untagged Plasmid amount (ng)	Log(2) (untagged plasmid)	WT C11, Veh						WT C11, C254A-mCh						C254A C11, C254A-mCh						D285A C11, C254A-mCh
	0	4.96578	1.83217	-2.16398	0.331811	0.972809	-0.426601	-0.546208	2.7656	0.900988	-3.66659	-0.902999	0.965925	-0.0629267	0.840511	-3.40365	2.56314	-0.196078	-0.365762	0.56184	-0.887574	1.19779	-0.31022	0.890484	1.38797	-2.27846
	62.5	5.96578	1.74561	-1.80332	7.48738	3.6879	4.11849	0.159477	9.27006	4.55794	0.713081	4.92087	5.10965	5.55328	3.81143	-0.669912	4.8475	2.50754	-0.671192	5.41478	2.67134	4.24829	2.47314	3.52105	1.2176	-0.922287
	125	6.96578	2.59678	-0.894446	5.43881	8.10143	5.31457	3.23339	7.89689	8.21489	1.9417	5.1946	5.7987	5.00582	2.4508	-0.607498	4.63529	3.71795	-3.52187	5.1546	4.1535	4.27414	4.73947	6.45147	3.85498	3.14623
	250	7.96578	8.05001	2.43809	11.8586	11.7255	7.45555	7.19241	12.7536	13.722	4.38449	7.50716	9.41384	8.61152	1.66438	-2.40503	2.21362	4.80392	0.505279	5.65234	4.78256	2.77475	7.85029	7.86216	6.9217	7.38511
	500	8.96578	5.88603	4.86175	9.30512	14.9908	11.9289	11.1993	12.8403	12.3777	14.5893	10.3955	8.97964	9.77252	4.08605	2.41335	4.38564	4.46456	1.2632	6.51207	4.22244	2.71443	9.59959	10.3223	8.35283	8.51639
	Statistics	WT C11, Veh	WT C11, C254A-mCh	C254A C11, C254A-mCh	D285A C11, C254A-mCh
	Log(agonist) vs. response (three parameters)
	Y=Bottom + (Top-Bottom)/(1+10^(LogEC50-X))
	Best-fit values
	Bottom	0.9465	1.871	-14987	0.3077
	Top	9.666	10.98	2.683	6.86
	LogEC50	7.217	7.026	1.218	6.618
	EC50	16472139	10607528	16.51	4153753
	Span	8.72	9.112	14989	6.553
	95% CI (profile likelihood)
	Bottom	-1.322 to 2.938	-4.248 to 3.969	--	-2.114 to 1.910
	Top	7.367 to 12.63	8.177 to 13.80	--	5.517 to 8.342
	LogEC50	6.339 to 8.021	5.412 to 7.897	--	5.773 to 7.367
	EC50	2183340 to 105041127	258390 to 78821941	--	593140 to 23256880
	Goodness of Fit
	Degrees of Freedom	27	27	--	27
	R squared	0.587	0.6357	--	0.653
	Sum of Squares	258.6	232.6	--	109
	Sy.x	3.095	2.935	--	2.009
	Number of points
	# of X values	30	30	30	30
	# Y values analyzed	30	30	30	30
