# Supplementary material for: Catalytic activity and autoprocessing of murine caspase-11 mediate noncanonical inflammasome assembly in response to cytosolic LPS
Source: eLife. 2024 Jan 17;13:e83725. doi: 10.7554/eLife.83725 (PMC10794067; doi:10.7554/eLife.83725)
Supplement: Figure 6—source data 1. — HEK293T cells were transfected with WT or catalytically inactive (C254A) DmrB-(ΔCARD)-Casp11-FLAG-mCherry constructs. 24 hr post-transfection, cells were incubated with AP20187 (1 μM) for 6 hr and imaged by confocal microscopy. Nuclei (blue) are stained with Hoechst. [file elife-83725-fig6-data1.zip]

Archive with 10 entries (10 files):
- Figure 6-source data 1.pdf
- __MACOSX/._Figure 6-source data 1.pdf
- No_Dimerizer_DmrB-(╬öCARD)-C11WT-mCh.tif
- __MACOSX/._No_Dimerizer_DmrB-(╬öCARD)-C11WT-mCh.tif
- No_Dimerizer_DmrB-(╬öCARD)-C254A-mCh.tif
- __MACOSX/._No_Dimerizer_DmrB-(╬öCARD)-C254A-mCh.tif
- Yes_Dimerizer_DmrB-(╬öCARD)-C11WT-mCh.tif
- __MACOSX/._Yes_Dimerizer_DmrB-(╬öCARD)-C11WT-mCh.tif
- Yes_Dimerizer_DmrB-(╬öCARD)-C254A-mCh.tif
- __MACOSX/._Yes_Dimerizer_DmrB-(╬öCARD)-C254A-mCh.tif
