# Supplementary material for: Catalytic activity and autoprocessing of murine caspase-11 mediate noncanonical inflammasome assembly in response to cytosolic LPS
Source: eLife. 2024 Jan 17;13:e83725. doi: 10.7554/eLife.83725 (PMC10794067; doi:10.7554/eLife.83725)
Supplement: Figure 6—source data 2. — HEK293T cells stably expressing human gasdermin D (HEK293ThGSDMD) were transfected with WT or catalytically inactive (C254A) DmrB-(ΔCARD)-Casp11-FLAG-mCherry constructs, and incubated in AP20187 (1 μM) for 6 hr. Lysates were harvested and immunoblotted for GSDMD and mCherry, with GAPDH as loading control. [file elife-83725-fig6-data2.zip]

Archive with 10 entries (10 files):
- Figure 6-source data 2.pdf
- __MACOSX/._Figure 6-source data 2.pdf
- Figure_6D_labeled.tif
- __MACOSX/._Figure_6D_labeled.tif
- GAPDH.tif
- __MACOSX/._GAPDH.tif
- GSDMD.tif
- __MACOSX/._GSDMD.tif
- mcherry.tif
- __MACOSX/._mcherry.tif
