# Supplementary material for: Catalytic activity and autoprocessing of murine caspase-11 mediate noncanonical inflammasome assembly in response to cytosolic LPS
Source: eLife. 2024 Jan 17;13:e83725. doi: 10.7554/eLife.83725 (PMC10794067; doi:10.7554/eLife.83725)
Supplement: Figure 6—figure supplement 1—source data 1. — HEK293T cells were transiently co-transfected with ΔCARD DmrB-Casp11-FLAG-mCherry constructs (0.1 μg; Figure 4A) and murine gasdermin D (GSDMD, 0.01 μg) for 24 hr before the addition of AP20187 (1 μM) for 6 hr. Casp11 protein expression and cytotoxicity were determined by immunoblotting for mCherry and GSDMD in pooled lysates and supernatants. GAPDH is indicated as loading control. FL = full-length; CL = cleaved. [file elife-83725-fig6-figsupp1-data1.zip]

Archive with 8 entries (8 files):
- Figure 6-figure supplement 1-source data 1.pdf
- __MACOSX/._Figure 6-figure supplement 1-source data 1.pdf
- GAPDH.tiff
- __MACOSX/._GAPDH.tiff
- mCherry.tiff
- __MACOSX/._mCherry.tiff
- mGSDMD.tiff
- __MACOSX/._mGSDMD.tiff
