# Supplementary material for: Catalytic activity and autoprocessing of murine caspase-11 mediate noncanonical inflammasome assembly in response to cytosolic LPS
Source: eLife. 2024 Jan 17;13:e83725. doi: 10.7554/eLife.83725 (PMC10794067; doi:10.7554/eLife.83725)
Supplement: Figure 6—figure supplement 2—source data 1. — HEK293T cells were transfected with indicated Casp11-mCherry constructs. 18 hr post-transfection, cells were fixed and prepared for microscopy. Nuclei were stained with Hoechst. [file elife-83725-fig6-figsupp2-data1.zip]

Archive with 6 entries (6 files):
- (╬öCARD)C11WT-mCh.tif
- __MACOSX/._(╬öCARD)C11WT-mCh.tif
- (╬öCARD)C254A-mCh.tif
- __MACOSX/._(╬öCARD)C254A-mCh.tif
- Figure 6-figure supplement 2-source data 1.pdf
- __MACOSX/._Figure 6-figure supplement 2-source data 1.pdf
