# Supplementary material for: Catalytic activity and autoprocessing of murine caspase-11 mediate noncanonical inflammasome assembly in response to cytosolic LPS
Source: eLife. 2024 Jan 17;13:e83725. doi: 10.7554/eLife.83725 (PMC10794067; doi:10.7554/eLife.83725)
Supplement: Figure 6—figure supplement 2—source data 2. — The fluorescent reporter citrine was fused to the C-terminus of wild-type (WT) or CARD-only Casp11, transfected into HEK293T cells as indicated, and imaged by confocal microscopy 18 hr post-transfection. Nuclei (magenta) were stained with DRAQ7, cytosolic content (blue) was stained with cell tracer violet. [file elife-83725-fig6-figsupp2-data2.zip]

Archive with 14 entries (14 files):
- C11(WT)-citrine_250.tif
- __MACOSX/._C11(WT)-citrine_250.tif
- C11(WT)-citrine_500.tif
- __MACOSX/._C11(WT)-citrine_500.tif
- C11(WT)-citrine_1000.tif
- __MACOSX/._C11(WT)-citrine_1000.tif
- CARD-citrine_250.tif
- __MACOSX/._CARD-citrine_250.tif
- CARD-citrine_500.tif
- __MACOSX/._CARD-citrine_500.tif
- CARD-citrine_1000.tif
- __MACOSX/._CARD-citrine_1000.tif
- Figure 6-figure supplement 2-source data 2.pdf
- __MACOSX/._Figure 6-figure supplement 2-source data 2.pdf
