# Supplementary material for: Catalytic activity and autoprocessing of murine caspase-11 mediate noncanonical inflammasome assembly in response to cytosolic LPS
Source: eLife. 2024 Jan 17;13:e83725. doi: 10.7554/eLife.83725 (PMC10794067; doi:10.7554/eLife.83725)
Supplement: Figure 7—source data 1. — HEK293T cells were transfected with the indicated TEV-cleavable Casp11-mCherry constructs, together with increasing doses of V5-TEV protease (0–500 ng/well). Whole-cell lysates were harvested 12 hr post-transfection and immunoblotted for mCherry or β-actin (loading control). [file elife-83725-fig7-data1.zip]

Archive with 10 entries (10 files):
- ~$Figure_7B_labeled.pptx
- __MACOSX/._~$Figure_7B_labeled.pptx
- Actin.tif
- __MACOSX/._Actin.tif
- Casp11(TEV)-mCh.tif
- __MACOSX/._Casp11(TEV)-mCh.tif
- Figure 7-source data 1.pdf
- __MACOSX/._Figure 7-source data 1.pdf
- Figure_7B_labeled.pptx
- __MACOSX/._Figure_7B_labeled.pptx
